# Supplementary material for: Lipid Metabolic Reprogramming and Epigenetic Co-Dysregulation Across the Central Chondrosarcoma Grade Spectrum: A Multi-Cohort RNA-seq Study
Source: Int J Mol Sci. 2026 Jun 11;27(12):5307. doi: 10.3390/ijms27125307 (PMC13299284; doi:10.3390/ijms27125307)
Supplement: Supplementary file 1 [file ijms-27-05307-s001.zip]

Archive with 1 entries (1 files):
- ijms-4256794-supplementary.pdf
